# Supplementary material for: Redetermination of 2,6-dimethoxy­benzoic acid
Source: Acta Crystallogr Sect E Struct Rep Online. 2009 Jan 17;65(Pt 2):o327–8. doi: 10.1107/S1600536809001408 (PMC2968263; doi:10.1107/S1600536809001408)
Supplement: Supplementary file 1 [file e-65-0o327-sup1.cif]

##############################################################################
###                                                                        ###
###        Electronic paper (Acta Crystallographica Section E)             ###
###                                                                        ###
##############################################################################
#                                                                            #
# This CIF contains the data in a paper accepted for publication in Acta     #
# Crystallographica Section E. It conforms to the requirements of Notes      #
# for Authors for Section E, and has been peer reviewed under the auspices   #
# of the IUCr Commission on Journals.                                        #
#                                                                            #
# Full details of the Crystallographic Information File format               #
# are given in the paper "The Crystallographic Information File (CIF):       #
# a New Standard Archive File for Crystallography" by S. R. Hall, F. H.      #
# Allen and I. D. Brown [Acta Cryst. (1991), A47, 655-685].                  #
#                                                                            #
# The current version of the core CIF dictionary is obtainable from          #
# ftp://ftp.iucr.org/pub/cif_core.dic. The current version number is 2.4.    #
#                                                                            #
# Software is freely available for graphical display of the structure(s) in  #
# this CIF.  For information consult the CIF home page http://www.iucr.org/  #
# cif/home.html                                                              #
#                                                                            #
# This file may be used for bona fide research purposes within the           #
# scientific community so long as proper attribution is given to the journal # 
# article from which it was obtained.                                        #
#                                                                            #
##############################################################################
                                             
data_global
_audit_creation_method
;
CrysAlis RED, Oxford Diffraction Ltd.,
Version 1.171.32.15 (release 10-01-2008 CrysAlis171 .NET)
(compiled Jan 10 2008,16:37:18)
;
_journal_date_recd_electronic     2009-01-02
_journal_date_accepted     2009-01-12
_journal_name_full     'Acta Crystallographica, Section E'
_journal_year     2009
_journal_volume     65
_journal_issue      2
_journal_page_first     o327
_journal_page_last     o328
_journal_paper_category     QO
_journal_coeditor_code     KP2203
_publ_contact_author_name     'Prof. Gustavo Portalone'
_publ_contact_author_address
;
Chemistry Department
University of Rome I "La Sapienza"
P.le A. Moro, 5
I-00185 Rome
Italy
;
_publ_contact_author_email     'g.portalone@caspur.it'
_publ_contact_author_fax     '39 6 4991 3819'
_publ_contact_author_phone     '39 6 4991 3106'
_publ_section_title
;
Redetermination of 2,6-dimethoxybenzoic acid
;
loop_
    _publ_author_name
    _publ_author_address
    'Gustavo Portalone'
;
Chemistry Department
"Sapienza" University of Rome
P.le A. Moro, 5
I-00185 Rome
Italy
;
data_I
_audit_creation_method     SHELXL-97
_chemical_name_systematic
;
2,6-dimethoxybenzoic acid
;
_chemical_name_common     ?
_chemical_formula_moiety     'C9 H10 O4'
_chemical_formula_sum     'C9 H10 O4'
_chemical_formula_iupac     'C9 H10 O4'
_chemical_formula_weight     182.17
_chemical_melting_point     ?
_symmetry_cell_setting     'orthorhombic'
_symmetry_space_group_name_H-M     'P 21 21 21'
_symmetry_space_group_name_Hall     'P 2ac 2ab'
loop_
    _symmetry_equiv_pos_as_xyz
    'x, y, z'
    '-x+1/2, -y, z+1/2'
    'x+1/2, -y+1/2, -z'
    '-x, y+1/2, -z+1/2'
_cell_length_a     7.12255(13)
_cell_length_b     8.92296(15)
_cell_length_c     13.79430(18)
_cell_angle_alpha     90.00
_cell_angle_beta     90.00
_cell_angle_gamma     90.00
_cell_volume     876.69(2)
_cell_formula_units_Z     4
_cell_measurement_reflns_used     75565
_cell_measurement_theta_min     2.6694
_cell_measurement_theta_max     32.6157
_cell_measurement_temperature     298(2)
_exptl_crystal_description     'tablets'
_exptl_crystal_colour     'colourless'
_exptl_crystal_size_max     0.12
_exptl_crystal_size_mid     0.10
_exptl_crystal_size_min     0.10
_exptl_crystal_density_diffrn     1.380
_exptl_crystal_density_meas     ?
_exptl_crystal_density_method     'not measured'
_exptl_crystal_F_000     384
_exptl_absorpt_coefficient_mu     0.109
_exptl_absorpt_correction_type     'multi-scan'
_exptl_absorpt_process_details
;
(CrysAlis RED; Oxford Diffraction, 2006)
;
_exptl_absorpt_correction_T_min     0.9670
_exptl_absorpt_correction_T_max     0.9990
_exptl_special_details
;
CrysAlis RED (Oxford Diffraction, 2008)
Version 1.171.32.15 (release 10-01-2008 CrysAlis171 .NET)
(compiled Jan 10 2008,16:37:18)
Empirical absorption correction using spherical harmonics,
 implemented in SCALE3 ABSPACK scaling algorithm.
;
_diffrn_ambient_temperature     298(2)
_diffrn_radiation_type     MoK\a
_diffrn_radiation_wavelength     0.71073
_diffrn_radiation_source     'Enhance (Mo) X-ray Source'
_diffrn_radiation_monochromator     'graphite'
_diffrn_measurement_device_type     'Oxford Diffraction Xcalibur S CCD'
_diffrn_measurement_method     '\w and \f'
_diffrn_detector_area_resol_mean     16.0696
_diffrn_reflns_number     234729
_diffrn_reflns_av_R_equivalents     0.0388
_diffrn_reflns_av_sigmaI/netI     0.0054
_diffrn_reflns_theta_min     2.72
_diffrn_reflns_theta_max     27.99
_diffrn_reflns_theta_full     27.99
_diffrn_measured_fraction_theta_max     0.999
_diffrn_measured_fraction_theta_full     0.999
_diffrn_reflns_limit_h_min     -9
_diffrn_reflns_limit_h_max     9
_diffrn_reflns_limit_k_min     -11
_diffrn_reflns_limit_k_max     11
_diffrn_reflns_limit_l_min     -18
_diffrn_reflns_limit_l_max     18
_diffrn_standards_interval_count     ?
_diffrn_standards_interval_time     ?
_diffrn_standards_decay_%     1
_refine_special_details
;
Refinement of <i>F</i>^2^ against ALL reflections. The weighted <i>R</i>-factor
<i>wR</i> and goodness of fit <i>S</i> are based on <i>F</i>^2^, conventional
<i>R</i>-factors <i>R</i> are based on <i>F</i>, with <i>F</i> set to zero for
negative <i>F</i>^2^. The threshold expression of <i>F</i>^2^ >
\s(<i>F</i>^2^) is used only for calculating <i>R</i>-factors(gt) <i>etc</i>.
and is not relevant to the choice of reflections for refinement.
<i>R</i>-factors based on <i>F</i>^2^ are statistically about twice as large
as those based on <i>F</i>, and <i>R</i>- factors based on ALL data will be
even larger.
;
_reflns_number_total     1246
_reflns_number_gt     1241
_reflns_threshold_expression     I>2\s(I)
_refine_ls_structure_factor_coef     Fsqd
_refine_ls_matrix_type     full
_refine_ls_R_factor_all     0.0425
_refine_ls_R_factor_gt     0.0422
_refine_ls_wR_factor_gt     0.1096
_refine_ls_wR_factor_ref     0.1099
_refine_ls_goodness_of_fit_ref     1.251
_refine_ls_restrained_S_all     1.251
_refine_ls_number_reflns     1246
_refine_ls_number_parameters     129
_refine_ls_number_restraints     0
_refine_ls_hydrogen_treatment     mixed
_refine_ls_weighting_scheme     calc
_refine_ls_weighting_details
          'calc w=1/[\s^2^(Fo^2^)+(0.059P)^2^+0.1016P] where P=(Fo^2^+2Fc^2^)/3'
_atom_sites_solution_hydrogens     geom
_atom_sites_solution_primary     direct
_atom_sites_solution_secondary     difmap
_refine_ls_shift/su_max     0.000
_refine_ls_shift/su_mean     0.000
_refine_diff_density_max     0.165
_refine_diff_density_min     -0.202
_refine_ls_extinction_method     none
_refine_ls_extinction_coef     ?
_refine_ls_abs_structure_details     ?
_refine_ls_abs_structure_Flack     ?
loop_
    _atom_type_symbol
    _atom_type_description
    _atom_type_scat_dispersion_real
    _atom_type_scat_dispersion_imag
    _atom_type_scat_source
    'O' 'O' 0.0106 0.0000
                         'International Tables Vol C Tables 4.2.6.8 and 6.1.1.4'
    'C' 'C' 0.0033 0.0000
                         'International Tables Vol C Tables 4.2.6.8 and 6.1.1.4'
    'H' 'H' 0.0000 0.0000
                         'International Tables Vol C Tables 4.2.6.8 and 6.1.1.4'
_computing_data_collection     'CrysAlis CCD (Oxford Diffraction, 2006)'
_computing_cell_refinement     'CrysAlis RED (Oxford Diffraction, 2006)'
_computing_data_reduction     'CrysAlis RED (Oxford Diffraction, 2006)'
_computing_structure_solution     'SIR97 (Altomare <i>et al.</i>,  1999)'
_computing_structure_refinement     'SHELXL97 (Sheldrick, 2008)'
_computing_molecular_graphics     'ORTEP-3 (Farrugia, 1997)'
_computing_publication_material     'WinGX (Farrugia, 1999)'
loop_
    _atom_site_type_symbol
    _atom_site_label
    _atom_site_fract_x
    _atom_site_fract_y
    _atom_site_fract_z
    _atom_site_U_iso_or_equiv
    _atom_site_adp_type
    _atom_site_calc_flag
    _atom_site_refinement_flags
    _atom_site_occupancy
    _atom_site_disorder_assembly
    _atom_site_disorder_group
    O O1 -0.0502(3) 0.05267(15) 0.21547(10) 0.0450(4) Uani d . 1 . .
    O O2 -0.0480(3) -0.18967(17) 0.19834(12) 0.0488(4) Uani d . 1 . .
    H H2 -0.005(6) -0.272(4) 0.224(2) 0.080(11) Uiso d . 1 . .
    O O3 0.3469(2) -0.20799(17) 0.23289(11) 0.0456(4) Uani d . 1 . .
    O O4 -0.1001(2) 0.03782(19) 0.42166(10) 0.0523(4) Uani d . 1 . .
    C C1 0.1298(3) -0.08417(18) 0.33092(12) 0.0313(4) Uani d . 1 . .
    C C2 0.3031(3) -0.1561(2) 0.32308(14) 0.0357(4) Uani d . 1 . .
    C C3 0.4215(3) -0.1652(3) 0.40281(17) 0.0499(5) Uani d . 1 . .
    H H3 0.5420 -0.2152 0.3977 0.067(8) Uiso calc R 1 . .
    C C4 0.3658(4) -0.1025(3) 0.48919(17) 0.0561(6) Uani d . 1 . .
    H H4 0.4487 -0.1092 0.5448 0.077(9) Uiso calc R 1 . .
    C C5 0.1956(4) -0.0304(3) 0.49927(14) 0.0501(6) Uani d . 1 . .
    H H5 0.1605 0.0144 0.5607 0.050(7) Uiso calc R 1 . .
    C C6 0.0752(3) -0.0228(2) 0.42020(13) 0.0379(4) Uani d . 1 . .
    C C7 0.0046(3) -0.06772(19) 0.24441(13) 0.0324(4) Uani d . 1 . .
    C C8 0.4849(4) -0.3237(3) 0.2261(2) 0.0635(7) Uani d . 1 . .
    H H8A 0.609 -0.2823 0.2415 0.095 Uiso calc R 1 . .
    H H8B 0.486 -0.364 0.1600 0.095 Uiso calc R 1 . .
    H H8C 0.4545 -0.4040 0.2722 0.095 Uiso calc R 1 . .
    C C9 -0.1665(5) 0.1023(4) 0.5097(2) 0.0737(9) Uani d . 1 . .
    H H9A -0.088 0.186 0.5271 0.111 Uiso calc R 1 . .
    H H9B -0.163 0.0284 0.5603 0.111 Uiso calc R 1 . .
    H H9C -0.293 0.136 0.5010 0.111 Uiso calc R 1 . .
loop_
    _atom_site_aniso_label
    _atom_site_aniso_U_11
    _atom_site_aniso_U_22
    _atom_site_aniso_U_33
    _atom_site_aniso_U_12
    _atom_site_aniso_U_13
    _atom_site_aniso_U_23
    O1 0.0636(10) 0.0332(7) 0.0383(7) 0.0092(7) -0.0096(7) 0.0031(6)
    O2 0.0596(9) 0.0361(8) 0.0508(8) 0.0029(7) -0.0232(8) -0.0080(7)
    O3 0.0458(8) 0.0453(8) 0.0458(8) 0.0111(7) 0.0029(7) -0.0009(7)
    O4 0.0604(10) 0.0590(9) 0.0374(7) 0.0120(8) 0.0070(7) -0.0056(7)
    C1 0.0411(9) 0.0241(7) 0.0287(7) -0.0036(7) -0.0042(7) 0.0020(6)
    C2 0.0387(9) 0.0293(8) 0.0392(9) -0.0036(7) -0.0016(8) 0.0048(7)
    C3 0.0438(11) 0.0493(11) 0.0566(12) -0.0013(10) -0.0146(10) 0.0096(10)
    C4 0.0653(15) 0.0587(13) 0.0442(11) -0.0136(13) -0.0232(11) 0.0081(11)
    C5 0.0726(16) 0.0481(11) 0.0297(9) -0.0132(11) -0.0051(10) 0.0000(9)
    C6 0.0495(11) 0.0309(8) 0.0333(8) -0.0061(8) 0.0014(8) 0.0026(7)
    C7 0.0379(8) 0.0299(8) 0.0295(7) 0.0028(7) -0.0014(7) 0.0002(7)
    C8 0.0588(14) 0.0612(15) 0.0704(16) 0.0217(13) 0.0115(14) 0.0042(14)
    C9 0.083(2) 0.0840(19) 0.0544(14) 0.0126(18) 0.0152(15) -0.0216(14)
_geom_special_details
;
All e.s.d.'s (except the e.s.d. in the dihedral angle between two l.s. planes)
are estimated using the full covariance matrix. The cell e.s.d.'s are taken
into account individually in the estimation of e.s.d.'s in distances, angles
and torsion angles; correlations between e.s.d.'s in cell parameters are only
used when they are defined by crystal symmetry. An approximate (isotropic)
treatment of cell e.s.d.'s is used for estimating e.s.d.'s involving l.s.
planes.
;
loop_
    _geom_bond_atom_site_label_1
    _geom_bond_atom_site_label_2
    _geom_bond_site_symmetry_2
    _geom_bond_distance
    _geom_bond_publ_flag
    O1 C7 . 1.211(2) ?
    O2 C7 . 1.314(2) ?
    O2 H2 . 0.87(4) ?
    O3 C2 . 1.364(2) ?
    O3 C8 . 1.429(3) ?
    O4 C6 . 1.361(3) ?
    O4 C9 . 1.424(3) ?
    C1 C2 . 1.395(3) ?
    C1 C6 . 1.403(2) ?
    C1 C7 . 1.497(2) ?
    C2 C3 . 1.388(3) ?
    C3 C4 . 1.375(4) ?
    C3 H3 . 0.9700 ?
    C4 C5 . 1.379(4) ?
    C4 H4 . 0.9700 ?
    C5 C6 . 1.389(3) ?
    C5 H5 . 0.9700 ?
    C8 H8A . 0.9819 ?
    C8 H8B . 0.9819 ?
    C8 H8C . 0.9819 ?
    C9 H9A . 0.9607 ?
    C9 H9B . 0.9607 ?
    C9 H9C . 0.9607 ?
loop_
    _geom_angle_atom_site_label_1
    _geom_angle_atom_site_label_2
    _geom_angle_atom_site_label_3
    _geom_angle_site_symmetry_1
    _geom_angle_site_symmetry_3
    _geom_angle
    _geom_angle_publ_flag
    C7 O2 H2 . . 114(2) ?
    C2 O3 C8 . . 117.56(18) ?
    C6 O4 C9 . . 118.6(2) ?
    C2 C1 C6 . . 119.51(17) ?
    C2 C1 C7 . . 120.69(16) ?
    C6 C1 C7 . . 119.77(17) ?
    O3 C2 C3 . . 124.32(19) ?
    O3 C2 C1 . . 115.42(16) ?
    C3 C2 C1 . . 120.20(18) ?
    C4 C3 C2 . . 119.2(2) ?
    C4 C3 H3 . . 120.4 ?
    C2 C3 H3 . . 120.4 ?
    C3 C4 C5 . . 122.1(2) ?
    C3 C4 H4 . . 119.0 ?
    C5 C4 H4 . . 119.0 ?
    C4 C5 C6 . . 119.1(2) ?
    C4 C5 H5 . . 120.5 ?
    C6 C5 H5 . . 120.5 ?
    O4 C6 C5 . . 125.03(19) ?
    O4 C6 C1 . . 114.99(17) ?
    C5 C6 C1 . . 120.0(2) ?
    O1 C7 O2 . . 118.91(17) ?
    O1 C7 C1 . . 122.81(16) ?
    O2 C7 C1 . . 118.28(15) ?
    O3 C8 H8A . . 109.5 ?
    O3 C8 H8B . . 109.5 ?
    H8A C8 H8B . . 109.5 ?
    O3 C8 H8C . . 109.5 ?
    H8A C8 H8C . . 109.5 ?
    H8B C8 H8C . . 109.5 ?
    O4 C9 H9A . . 109.5 ?
    O4 C9 H9B . . 109.5 ?
    H9A C9 H9B . . 109.5 ?
    O4 C9 H9C . . 109.5 ?
    H9A C9 H9C . . 109.5 ?
    H9B C9 H9C . . 109.5 ?
loop_
    _geom_torsion_atom_site_label_1
    _geom_torsion_atom_site_label_2
    _geom_torsion_atom_site_label_3
    _geom_torsion_atom_site_label_4
    _geom_torsion_site_symmetry_1
    _geom_torsion_site_symmetry_2
    _geom_torsion_site_symmetry_3
    _geom_torsion_site_symmetry_4
    _geom_torsion
    _geom_torsion_publ_flag
    C8 O3 C2 C3 . . . . 23.9(3) ?
    C8 O3 C2 C1 . . . . -159.0(2) ?
    C6 C1 C2 O3 . . . . -177.98(16) ?
    C7 C1 C2 O3 . . . . 0.1(2) ?
    C6 C1 C2 C3 . . . . -0.7(3) ?
    C7 C1 C2 C3 . . . . 177.33(18) ?
    O3 C2 C3 C4 . . . . 176.9(2) ?
    C1 C2 C3 C4 . . . . -0.1(3) ?
    C2 C3 C4 C5 . . . . -0.1(4) ?
    C3 C4 C5 C6 . . . . 1.0(4) ?
    C9 O4 C6 C5 . . . . 1.6(3) ?
    C9 O4 C6 C1 . . . . 179.9(2) ?
    C4 C5 C6 O4 . . . . 176.4(2) ?
    C4 C5 C6 C1 . . . . -1.9(3) ?
    C2 C1 C6 O4 . . . . -176.68(16) ?
    C7 C1 C6 O4 . . . . 5.2(2) ?
    C2 C1 C6 C5 . . . . 1.7(3) ?
    C7 C1 C6 C5 . . . . -176.37(17) ?
    C2 C1 C7 O1 . . . . -122.8(2) ?
    C6 C1 C7 O1 . . . . 55.3(3) ?
    C2 C1 C7 O2 . . . . 57.4(3) ?
    C6 C1 C7 O2 . . . . -124.5(2) ?
loop_
    _geom_hbond_atom_site_label_D
    _geom_hbond_atom_site_label_H
    _geom_hbond_atom_site_label_A
    _geom_hbond_site_symmetry_A
    _geom_hbond_distance_DH
    _geom_hbond_distance_HA
    _geom_hbond_distance_DA
    _geom_hbond_angle_DHA
    O2 H2 O1 4_545 0.87(4) 1.82(4) 2.681(2) 172(4)
