# Supplementary material for: Redetermination of 2,6-dimethoxy­benzoic acid
Source: Acta Crystallogr Sect E Struct Rep Online. 2009 Jan 17;65(Pt 2):o327–8. doi: 10.1107/S1600536809001408 (PMC2968263; doi:10.1107/S1600536809001408)
Supplement: Supplementary file 2 [file e-65-0o327-Isup2.hkl]

#
# h,k,l, Fc-squared, Fo-squared, sigma(Fo-squared) and status flag
#
data_I
_shelx_title '   2,6-dimethoxybenzoic acid  (II raccolta)'
_shelx_refln_list_code          4
_shelx_F_calc_maximum       85.79
_exptl_crystal_F_000       384.00
_reflns_d_resolution_high  0.7571
 
loop_
 _symmetry_equiv_pos_as_xyz
 'x, y, z'
 '-x+1/2, -y, z+1/2'
 'x+1/2, -y+1/2, -z'
 '-x, y+1/2, -z+1/2'
 
_cell_length_a     7.1226
_cell_length_b     8.9230
_cell_length_c    13.7943
_cell_angle_alpha  90.000
_cell_angle_beta   90.000
_cell_angle_gamma  90.000
 
_shelx_F_squared_multiplier     1.000
 
loop_
 _refln_index_h
 _refln_index_k
 _refln_index_l
 _refln_F_squared_calc
 _refln_F_squared_meas
 _refln_F_squared_sigma
 _refln_observed_status
   2   0   0     3914.98     3195.15      8.98 o
   4   0   0      270.17      327.03      1.00 o
   6   0   0       34.70       29.05      0.64 o
   8   0   0        2.28        2.43      0.80 o
   1   1   0      899.46      904.55      1.15 o
   2   1   0     1123.20     1051.54      1.37 o
   3   1   0      192.42      179.08      0.43 o
   4   1   0        0.29        0.55      0.21 o
   5   1   0      169.24      170.62      0.64 o
   6   1   0       35.25       32.05      0.48 o
   7   1   0        2.45        2.96      0.49 o
   8   1   0        4.31        5.00      0.59 o
   9   1   0        0.92        2.02      0.70 o
   0   2   0     1514.06     1452.42      2.28 o
   1   2   0       88.68      113.05      0.24 o
   2   2   0       18.21       19.90      0.16 o
   3   2   0     1483.39     1456.08      2.07 o
   4   2   0       46.20       56.75      0.39 o
   5   2   0       56.01       55.20      0.44 o
   6   2   0       37.95       37.28      0.49 o
   7   2   0       28.89       24.58      0.54 o
   8   2   0        1.73        2.61      0.56 o
   9   2   0        7.13        7.42      0.90 o
   1   3   0      354.19      395.38      0.64 o
   2   3   0     2170.51     2208.55      2.75 o
   3   3   0       41.09       47.96      0.29 o
   4   3   0       40.99       43.84      0.37 o
   5   3   0      109.46      108.87      0.56 o
   6   3   0        2.65        2.58      0.39 o
   7   3   0       16.94       16.88      0.54 o
   8   3   0        4.66        5.25      0.75 o
   9   3   0        3.79        5.60      0.92 o
   0   4   0        0.84        0.74      0.23 o
   1   4   0      164.36      174.95      0.43 o
   2   4   0       19.96       15.18      0.19 o
   3   4   0      572.46      642.43      1.15 o
   4   4   0        2.76        2.77      0.21 o
   5   4   0       10.98       10.96      0.38 o
   6   4   0       12.21       11.84      0.44 o
   7   4   0        7.72        8.63      0.65 o
   8   4   0        3.92        5.32      0.77 o
   1   5   0       60.58       59.60      0.32 o
   2   5   0     1435.80     1506.23      2.40 o
   3   5   0       73.05       72.14      0.37 o
   4   5   0      223.88      225.15      0.69 o
   5   5   0       11.63       13.81      0.38 o
   6   5   0       63.62       57.35      0.79 o
   7   5   0        9.70       11.94      0.74 o
   8   5   0        6.39        6.40      0.89 o
   0   6   0       57.90       57.97      0.53 o
   1   6   0        1.66        2.43      0.24 o
   2   6   0        4.19        3.25      0.24 o
   3   6   0       22.05       19.98      0.30 o
   4   6   0        7.91        8.40      0.49 o
   5   6   0       42.14       37.30      0.66 o
   6   6   0       30.43       26.09      0.71 o
   7   6   0        2.16        2.47      0.72 o
   8   6   0       32.85       36.54      1.00 o
   1   7   0        0.25        0.88      0.29 o
   2   7   0        6.61        6.91      0.32 o
   3   7   0        7.16        5.78      0.45 o
   4   7   0        8.85        7.83      0.51 o
   5   7   0      107.33       94.01      0.87 o
   6   7   0        0.68        2.53      0.66 o
   7   7   0        4.04        6.76      0.81 o
   0   8   0      455.60      472.77      1.43 o
   1   8   0       11.92       11.28      0.37 o
   2   8   0      201.34      198.37      0.93 o
   3   8   0        3.67        4.46      0.52 o
   4   8   0       22.80       20.59      0.66 o
   5   8   0        7.52        8.09      0.67 o
   6   8   0        4.94        5.41      0.79 o
   1   9   0        1.89        2.54      0.49 o
   2   9   0       41.64       40.63      0.66 o
   3   9   0       42.65       43.76      0.71 o
   4   9   0       24.13       23.95      0.76 o
   5   9   0        1.30        3.06      0.77 o
   6   9   0        2.02        3.19      0.90 o
   0  10   0        1.03        2.60      0.99 o
   1  10   0       19.60       20.48      0.76 o
   2  10   0        0.94        2.08      0.60 o
   3  10   0        3.90        4.18      0.69 o
   4  10   0       21.84       21.05      0.85 o
   1  11   0        2.08        3.49      0.92 o
   2  11   0        1.53        1.75      0.98 o
   3  11   0       17.85       19.01      0.86 o
   1   0   1     1859.80     1702.48      2.68 o
   2   0   1      704.63      666.47      1.02 o
   3   0   1     1534.30     1462.49      1.97 o
   4   0   1        2.48        3.11      0.26 o
   5   0   1       91.10       87.12      0.50 o
   6   0   1       50.64       51.88      0.51 o
   7   0   1        1.10        1.56      0.45 o
   8   0   1        4.91        5.73      0.61 o
   9   0   1        1.96        3.05      0.69 o
   0   1   1      164.48      185.73      0.39 o
   1   1   1     2627.42     2444.65      2.51 o
   2   1   1      403.96      408.98      0.47 o
   3   1   1      518.90      525.90      0.73 o
   4   1   1       74.41       75.75      0.28 o
   5   1   1      138.07      142.82      0.41 o
   6   1   1       45.48       41.94      0.35 o
   7   1   1        6.00        5.28      0.34 o
   8   1   1        1.10        1.93      0.41 o
   9   1   1        0.19        1.93      0.50 o
   0   2   1     2134.78     2069.76      2.99 o
   1   2   1     7359.44     6153.95     38.86 o
   2   2   1      156.97      166.51      0.26 o
   3   2   1      514.17      569.62      0.68 o
   4   2   1       83.25       88.21      0.29 o
   5   2   1       10.08       10.38      0.21 o
   6   2   1       38.82       36.79      0.36 o
   7   2   1       14.07       13.11      0.37 o
   8   2   1        2.39        2.96      0.40 o
   9   2   1        2.06        3.68      0.58 o
   0   3   1      307.12      356.92      0.59 o
   1   3   1     2158.71     2136.23      1.99 o
   2   3   1      496.15      537.15      0.61 o
   3   3   1      624.62      708.96      0.80 o
   4   3   1       26.18       26.36      0.23 o
   5   3   1      146.36      156.89      0.45 o
   6   3   1        9.73        7.88      0.29 o
   7   3   1       34.92       30.20      0.40 o
   8   3   1        0.66        1.84      0.48 o
   9   3   1        0.57        2.56      0.69 o
   0   4   1     1143.70     1231.67      1.68 o
   1   4   1      477.71      498.57      0.58 o
   2   4   1      369.41      380.77      0.54 o
   3   4   1       54.81       56.30      0.20 o
   4   4   1       70.55       73.70      0.31 o
   5   4   1       59.36       59.06      0.34 o
   6   4   1       44.84       39.38      0.38 o
   7   4   1       44.61       41.95      0.54 o
   8   4   1       57.90       59.74      0.74 o
   0   5   1        0.54        0.68      0.20 o
   1   5   1       39.77       38.09      0.19 o
   2   5   1      585.45      643.21      0.84 o
   3   5   1      242.01      257.64      0.52 o
   4   5   1       20.84       19.83      0.23 o
   5   5   1       11.49       11.23      0.31 o
   6   5   1       11.91        9.51      0.43 o
   7   5   1        0.29        2.69      0.49 o
   8   5   1        5.98        6.09      0.61 o
   0   6   1       31.05       29.84      0.31 o
   1   6   1      241.38      250.77      0.45 o
   2   6   1        3.12        3.18      0.15 o
   3   6   1       17.00       17.48      0.19 o
   4   6   1        4.77        4.63      0.27 o
   5   6   1       40.58       39.75      0.46 o
   6   6   1       12.82       12.20      0.48 o
   7   6   1       11.36       10.96      0.54 o
   8   6   1        3.05        4.75      0.65 o
   0   7   1        4.76        6.28      0.30 o
   1   7   1       34.18       32.28      0.25 o
   2   7   1       30.28       27.80      0.27 o
   3   7   1       31.91       28.52      0.34 o
   4   7   1       43.00       38.33      0.44 o
   5   7   1        4.93        5.42      0.42 o
   6   7   1        5.89        6.92      0.50 o
   7   7   1        0.46        2.09      0.59 o
   0   8   1       70.52       71.60      0.53 o
   1   8   1      142.72      141.59      0.46 o
   2   8   1       16.64       16.89      0.36 o
   3   8   1       57.19       53.31      0.46 o
   4   8   1       16.56       15.27      0.45 o
   5   8   1       18.56       15.01      0.51 o
   6   8   1        6.31        6.30      0.56 o
   0   9   1       16.51       15.25      0.51 o
   1   9   1        9.44        8.82      0.36 o
   2   9   1       13.08       13.13      0.41 o
   3   9   1        3.16        4.06      0.42 o
   4   9   1       18.86       17.92      0.50 o
   5   9   1       40.23       35.94      0.63 o
   6   9   1        7.09        6.52      0.63 o
   0  10   1       25.73       25.78      0.81 o
   1  10   1        5.10        5.60      0.45 o
   2  10   1        5.67        6.34      0.45 o
   3  10   1        6.58        6.01      0.48 o
   4  10   1        2.20        3.50      0.52 o
   0  11   1        0.10        1.56      0.88 o
   1  11   1        4.06        5.24      0.65 o
   2  11   1        9.67       11.12      0.71 o
   3  11   1        0.64        2.43      0.61 o
   0   0   2     1794.70     1637.76      2.75 o
   1   0   2     1233.75     1174.72      1.70 o
   2   0   2     3537.58     3080.73      5.36 o
   3   0   2      340.42      356.79      0.80 o
   4   0   2      603.00      600.29      1.17 o
   5   0   2       88.96       76.18      0.48 o
   6   0   2      135.58      122.97      0.65 o
   7   0   2        7.88        6.63      0.47 o
   8   0   2        5.86        4.95      0.60 o
   9   0   2        3.18        4.82      0.73 o
   0   1   2     2685.58     2382.51      3.86 o
   1   1   2      348.45      359.32      0.41 o
   2   1   2      766.58      733.56      0.82 o
   3   1   2      197.36      192.21      0.33 o
   4   1   2      322.76      368.17      0.59 o
   5   1   2      203.23      194.24      0.47 o
   6   1   2       75.12       73.05      0.40 o
   7   1   2       49.79       44.06      0.42 o
   8   1   2        8.72        9.78      0.43 o
   9   1   2        0.65        1.75      0.53 o
   0   2   2     4260.79     3759.77      8.48 o
   1   2   2     2253.53     2113.68      1.93 o
   2   2   2      331.83      342.99      0.40 o
   3   2   2      118.23      130.56      0.29 o
   4   2   2      165.93      174.86      0.38 o
   5   2   2        7.14        7.32      0.22 o
   6   2   2       50.37       50.21      0.37 o
   7   2   2       35.99       35.61      0.41 o
   8   2   2        8.93        9.25      0.44 o
   9   2   2        6.10        8.37      0.59 o
   0   3   2        0.80        1.91      0.14 o
   1   3   2      825.58      864.33      1.00 o
   2   3   2      423.88      439.18      0.55 o
   3   3   2      158.94      147.36      0.27 o
   4   3   2       80.51       76.36      0.29 o
   5   3   2       79.80       76.11      0.36 o
   6   3   2       10.24        9.13      0.30 o
   7   3   2        8.94        9.81      0.38 o
   8   3   2       24.22       21.88      0.51 o
   9   3   2        2.49        5.06      0.73 o
   0   4   2        3.45        2.56      0.19 o
   1   4   2      255.61      266.89      0.39 o
   2   4   2      258.05      282.40      0.45 o
   3   4   2      678.56      682.72      0.95 o
   4   4   2       38.81       40.09      0.25 o
   5   4   2       31.18       30.23      0.30 o
   6   4   2       18.13       17.35      0.38 o
   7   4   2       76.36       76.10      0.57 o
   8   4   2       16.53       16.56      0.63 o
   0   5   2        1.41        1.96      0.21 o
   1   5   2      149.78      160.19      0.31 o
   2   5   2        5.89        4.77      0.20 o
   3   5   2       12.22       14.71      0.24 o
   4   5   2       37.85       39.67      0.31 o
   5   5   2       71.72       67.78      0.42 o
   6   5   2       31.23       28.74      0.44 o
   7   5   2       15.36       15.66      0.53 o
   8   5   2       13.61       13.02      0.63 o
   0   6   2        2.73        2.35      0.25 o
   1   6   2       42.13       47.69      0.25 o
   2   6   2      173.42      182.79      0.45 o
   3   6   2      191.94      193.50      0.49 o
   4   6   2       10.20       11.64      0.30 o
   5   6   2       50.20       43.06      0.47 o
   6   6   2        0.61        1.76      0.45 o
   7   6   2        5.37        6.84      0.54 o
   8   6   2        4.57        5.77      0.66 o
   0   7   2       89.79       82.17      0.46 o
   1   7   2       55.07       56.34      0.30 o
   2   7   2      133.15      135.73      0.45 o
   3   7   2       19.40       21.11      0.32 o
   4   7   2       11.72       10.43      0.38 o
   5   7   2       25.49       25.01      0.48 o
   6   7   2        0.55        1.85      0.50 o
   7   7   2        0.24        1.55      0.60 o
   0   8   2      471.26      465.29      1.20 o
   1   8   2       34.08       35.15      0.35 o
   2   8   2      161.61      154.25      0.54 o
   3   8   2       19.89       18.79      0.41 o
   4   8   2       15.31       13.94      0.44 o
   5   8   2        5.42        5.54      0.46 o
   6   8   2       15.12       15.05      0.60 o
   0   9   2        7.86        9.07      0.51 o
   1   9   2        3.55        4.12      0.33 o
   2   9   2       11.80       10.96      0.40 o
   3   9   2       41.47       39.50      0.51 o
   4   9   2        8.92        7.74      0.46 o
   5   9   2        2.97        4.18      0.55 o
   0  10   2        1.77        2.28      0.74 o
   1  10   2       56.04       56.11      0.60 o
   2  10   2        4.38        4.62      0.46 o
   3  10   2        7.12        9.69      0.50 o
   4  10   2        7.20        8.00      0.57 o
   0  11   2        1.54        3.30      0.85 o
   1  11   2        1.88        3.10      0.65 o
   2  11   2       18.71       19.68      0.65 o
   3  11   2        1.00        2.19      0.62 o
   1   0   3       38.41       40.73      0.20 o
   2   0   3     2012.69     2009.32      2.74 o
   3   0   3      930.60      948.96      1.43 o
   4   0   3      361.17      374.68      0.94 o
   5   0   3       34.49       38.84      0.39 o
   6   0   3       44.14       43.28      0.52 o
   7   0   3        4.32        5.15      0.49 o
   8   0   3       40.32       36.76      0.69 o
   9   0   3        0.06        1.65      0.75 o
   0   1   3       19.35       18.22      0.14 o
   1   1   3      795.14      778.23      0.86 o
   2   1   3      540.53      528.78      0.60 o
   3   1   3      162.61      180.76      0.34 o
   4   1   3       25.73       25.53      0.22 o
   5   1   3      274.43      270.02      0.60 o
   6   1   3       35.98       34.62      0.35 o
   7   1   3       68.26       66.33      0.48 o
   8   1   3        5.39        6.32      0.42 o
   9   1   3       11.57       11.81      0.59 o
   0   2   3       13.39       13.57      0.15 o
   1   2   3       61.06       54.33      0.14 o
   2   2   3      104.31      123.36      0.22 o
   3   2   3        9.42        8.23      0.15 o
   4   2   3        5.32        5.88      0.18 o
   5   2   3      317.39      313.81      0.63 o
   6   2   3       43.35       45.60      0.37 o
   7   2   3       91.78       80.47      0.50 o
   8   2   3        6.04        6.55      0.46 o
   9   2   3        0.52        1.55      0.59 o
   0   3   3      862.68      910.44      1.15 o
   1   3   3      237.67      237.25      0.35 o
   2   3   3      113.72      130.90      0.28 o
   3   3   3       91.92       89.30      0.25 o
   4   3   3      153.27      145.73      0.38 o
   5   3   3       97.33       98.40      0.40 o
   6   3   3       28.31       25.60      0.34 o
   7   3   3       17.97       17.27      0.44 o
   8   3   3        4.72        5.12      0.49 o
   0   4   3       21.95       26.29      0.25 o
   1   4   3      532.16      563.74      0.65 o
   2   4   3      246.95      261.93      0.54 o
   3   4   3       88.41       90.04      0.32 o
   4   4   3       66.36       66.12      0.28 o
   5   4   3      158.05      154.25      0.49 o
   6   4   3       22.82       22.76      0.40 o
   7   4   3       45.62       48.23      0.53 o
   8   4   3       19.38       21.90      0.65 o
   0   5   3        1.75        2.38      0.23 o
   1   5   3      368.50      411.90      0.59 o
   2   5   3      487.01      514.77      0.75 o
   3   5   3        0.99        1.17      0.20 o
   4   5   3        2.99        3.69      0.27 o
   5   5   3       10.18        8.38      0.33 o
   6   5   3        6.25        7.43      0.38 o
   7   5   3        8.61        7.85      0.52 o
   8   5   3        9.29       10.91      0.65 o
   0   6   3       89.36       92.71      0.44 o
   1   6   3      132.39      127.89      0.33 o
   2   6   3      215.12      222.19      0.48 o
   3   6   3       43.20       44.44      0.33 o
   4   6   3      120.76      115.64      0.49 o
   5   6   3       26.81       26.20      0.39 o
   6   6   3       12.18       12.21      0.48 o
   7   6   3       17.21       17.05      0.58 o
   0   7   3       32.34       33.33      0.38 o
   1   7   3       20.14       21.89      0.25 o
   2   7   3       64.20       51.86      0.36 o
   3   7   3      182.17      177.32      0.55 o
   4   7   3        1.90        2.14      0.34 o
   5   7   3        5.01        4.83      0.42 o
   6   7   3        3.75        4.96      0.49 o
   7   7   3        6.03        8.16      0.59 o
   0   8   3      104.53      102.56      0.57 o
   1   8   3       73.94       73.32      0.42 o
   2   8   3       46.37       45.04      0.39 o
   3   8   3       58.57       55.90      0.49 o
   4   8   3       12.34       13.44      0.43 o
   5   8   3        2.66        3.46      0.47 o
   6   8   3        3.63        4.58      0.57 o
   0   9   3        1.36        2.19      0.53 o
   1   9   3       62.53       60.95      0.47 o
   2   9   3       21.00       22.87      0.44 o
   3   9   3       10.47        9.60      0.44 o
   4   9   3       11.37       10.71      0.51 o
   5   9   3        8.59        8.70      0.57 o
   0  10   3        2.13        2.53      0.61 o
   1  10   3       46.54       44.23      0.58 o
   2  10   3       37.68       37.67      0.58 o
   3  10   3        9.76        9.43      0.51 o
   4  10   3       17.17       16.07      0.59 o
   0  11   3       52.24       50.92      1.11 o
   1  11   3        2.46        3.85      0.64 o
   2  11   3        1.87        3.14      0.59 o
   3  11   3       15.67       15.95      0.70 o
   1   0   4      533.25      563.87      0.82 o
   2   0   4       26.51       22.38      0.20 o
   3   0   4      188.27      190.83      0.53 o
   4   0   4       41.91       50.91      0.35 o
   5   0   4       34.60       32.40      0.40 o
   6   0   4      276.36      281.53      1.03 o
   7   0   4        6.56        5.89      0.52 o
   8   0   4        6.83        5.66      0.62 o
   9   0   4        0.40        1.71      0.75 o
   0   1   4     1545.16     1509.22      2.10 o
   1   1   4       53.11       63.88      0.18 o
   2   1   4     1412.50     1448.14      1.67 o
   3   1   4      165.27      174.16      0.36 o
   4   1   4       17.78       18.38      0.21 o
   5   1   4      144.45      144.96      0.43 o
   6   1   4      133.92      122.84      0.51 o
   7   1   4       18.34       17.58      0.39 o
   8   1   4       15.54       15.74      0.45 o
   9   1   4        1.66        2.63      0.57 o
   0   2   4        1.49        2.09      0.17 o
   1   2   4      112.84      116.75      0.22 o
   2   2   4       56.67       71.38      0.23 o
   3   2   4      678.52      703.45      0.90 o
   4   2   4      158.25      161.78      0.41 o
   5   2   4       79.13       75.43      0.34 o
   6   2   4       53.45       52.73      0.39 o
   7   2   4       24.29       25.04      0.41 o
   8   2   4        4.66        5.92      0.49 o
   9   2   4        5.55        6.30      0.58 o
   0   3   4      299.93      301.93      0.53 o
   1   3   4      556.45      575.09      0.61 o
   2   3   4       33.26       31.24      0.21 o
   3   3   4       19.69       18.19      0.15 o
   4   3   4       24.52       22.95      0.23 o
   5   3   4       74.59       70.46      0.38 o
   6   3   4       49.58       48.00      0.41 o
   7   3   4        2.02        3.03      0.41 o
   8   3   4        5.63        6.61      0.51 o
   0   4   4        0.59        1.12      0.20 o
   1   4   4      140.50      140.82      0.30 o
   2   4   4      332.57      343.66      0.53 o
   3   4   4       76.18       84.75      0.31 o
   4   4   4      422.37      421.67      0.84 o
   5   4   4       36.21       37.96      0.38 o
   6   4   4       18.42       17.08      0.39 o
   7   4   4       27.32       27.26      0.50 o
   8   4   4        3.99        5.43      0.59 o
   0   5   4      643.82      710.02      1.07 o
   1   5   4      263.79      268.76      0.46 o
   2   5   4       63.79       66.10      0.29 o
   3   5   4       44.67       45.34      0.31 o
   4   5   4       67.08       68.44      0.40 o
   5   5   4       69.36       71.26      0.47 o
   6   5   4       27.47       27.70      0.44 o
   7   5   4        2.79        3.75      0.54 o
   8   5   4        2.99        3.55      0.65 o
   0   6   4      126.15      145.44      0.53 o
   1   6   4        7.61        7.13      0.14 o
   2   6   4       51.76       52.14      0.32 o
   3   6   4       73.53       73.41      0.38 o
   4   6   4       60.96       57.51      0.41 o
   5   6   4        8.92        7.92      0.35 o
   6   6   4        4.12        4.52      0.47 o
   7   6   4        8.25        8.31      0.60 o
   0   7   4       37.25       33.84      0.39 o
   1   7   4       15.06       15.10      0.29 o
   2   7   4        8.72        7.67      0.29 o
   3   7   4        5.06        6.02      0.30 o
   4   7   4       32.77       30.33      0.40 o
   5   7   4        5.63        5.90      0.43 o
   6   7   4        7.65        6.72      0.51 o
   7   7   4        1.83        3.83      0.60 o
   0   8   4       69.51       62.44      0.63 o
   1   8   4       43.41       43.19      0.38 o
   2   8   4      236.25      238.42      0.67 o
   3   8   4      162.40      162.21      0.61 o
   4   8   4       36.70       34.26      0.51 o
   5   8   4       19.51       18.30      0.53 o
   6   8   4        7.25        7.90      0.58 o
   0   9   4        3.29        3.59      0.54 o
   1   9   4       12.77       12.08      0.40 o
   2   9   4       56.37       50.11      0.50 o
   3   9   4       37.36       31.17      0.49 o
   4   9   4        9.22       10.16      0.51 o
   5   9   4        0.03        1.64      0.58 o
   0  10   4        4.51        5.11      0.64 o
   1  10   4       24.83       28.14      0.57 o
   2  10   4       35.68       32.78      0.59 o
   3  10   4       16.40       16.29      0.56 o
   4  10   4       27.61       26.02      0.64 o
   0  11   4        8.98       10.45      0.93 o
   1  11   4       12.68       15.29      0.66 o
   2  11   4        7.88        8.88      0.63 o
   1   0   5       62.10       59.22      0.29 o
   2   0   5      908.68      967.52      1.45 o
   3   0   5      517.53      570.10      1.16 o
   4   0   5      472.83      480.26      1.20 o
   5   0   5        6.02        5.85      0.37 o
   6   0   5       21.30       20.26      0.51 o
   7   0   5       74.53       70.57      0.74 o
   8   0   5        2.16        3.05      0.63 o
   9   0   5        0.52        2.01      0.88 o
   0   1   5      930.55      918.22      1.29 o
   1   1   5     1358.06     1367.91      1.33 o
   2   1   5      812.16      826.09      0.95 o
   3   1   5      355.31      370.67      0.58 o
   4   1   5       27.69       27.65      0.23 o
   5   1   5       34.55       34.22      0.31 o
   6   1   5       53.07       50.39      0.41 o
   7   1   5        6.55        6.71      0.38 o
   8   1   5        2.31        3.39      0.45 o
   9   1   5        2.75        4.47      0.58 o
   0   2   5       62.15       73.90      0.31 o
   1   2   5     1520.97     1565.49      1.38 o
   2   2   5        0.98        1.60      0.13 o
   3   2   5      124.79      134.17      0.34 o
   4   2   5       39.40       37.59      0.29 o
   5   2   5       43.07       40.54      0.34 o
   6   2   5        4.28        4.38      0.31 o
   7   2   5       17.53       17.53      0.44 o
   8   2   5        6.90        7.64      0.50 o
   0   3   5     1921.79     2055.26      2.70 o
   1   3   5      136.48      166.09      0.28 o
   2   3   5       95.10       99.53      0.22 o
   3   3   5       57.85       53.70      0.23 o
   4   3   5       30.11       25.18      0.26 o
   5   3   5      317.52      326.37      0.74 o
   6   3   5       17.57       16.18      0.39 o
   7   3   5        1.31        2.29      0.44 o
   8   3   5        0.95        2.29      0.50 o
   0   4   5       23.76       25.97      0.27 o
   1   4   5       85.73       92.89      0.23 o
   2   4   5      208.29      199.27      0.45 o
   3   4   5      206.60      204.85      0.50 o
   4   4   5      422.20      429.46      0.81 o
   5   4   5      284.46      283.38      0.75 o
   6   4   5       27.29       23.88      0.41 o
   7   4   5       10.79       11.10      0.46 o
   8   4   5        0.82        1.92      0.55 o
   0   5   5      562.27      571.66      1.00 o
   1   5   5      166.49      182.46      0.36 o
   2   5   5      151.24      153.90      0.42 o
   3   5   5       54.78       56.58      0.35 o
   4   5   5       19.33       15.97      0.34 o
   5   5   5        8.75        9.72      0.35 o
   6   5   5       11.35       12.34      0.41 o
   7   5   5        5.38        5.72      0.49 o
   8   5   5        0.74        2.33      0.67 o
   0   6   5       12.33       12.11      0.30 o
   1   6   5       89.26       91.75      0.30 o
   2   6   5       43.68       41.37      0.33 o
   3   6   5      279.75      283.11      0.72 o
   4   6   5        9.38        9.60      0.34 o
   5   6   5       26.75       27.14      0.42 o
   6   6   5       13.89       13.83      0.47 o
   7   6   5        5.68        7.47      0.58 o
   0   7   5        8.56        9.00      0.36 o
   1   7   5       36.26       31.55      0.33 o
   2   7   5      195.96      191.20      0.57 o
   3   7   5      125.34      122.62      0.52 o
   4   7   5        2.73        3.12      0.36 o
   5   7   5        1.03        2.29      0.45 o
   6   7   5        2.69        4.06      0.52 o
   7   7   5        0.98        3.40      0.64 o
   0   8   5       38.51       36.65      0.59 o
   1   8   5        7.33        7.77      0.32 o
   2   8   5       96.66      104.43      0.51 o
   3   8   5      153.10      152.81      0.62 o
   4   8   5       51.44       52.89      0.57 o
   5   8   5        3.66        5.77      0.49 o
   6   8   5       10.29       11.06      0.61 o
   0   9   5       38.26       37.49      0.68 o
   1   9   5       28.99       29.53      0.46 o
   2   9   5        2.25        3.37      0.38 o
   3   9   5       23.33       19.47      0.48 o
   4   9   5       21.12       17.06      0.52 o
   5   9   5       12.44       11.74      0.57 o
   0  10   5       13.93       12.57      0.66 o
   1  10   5       35.02       34.22      0.60 o
   2  10   5        1.49        3.29      0.53 o
   3  10   5       13.99       13.96      0.62 o
   4  10   5       14.79       14.51      0.61 o
   0  11   5       12.49       14.48      1.02 o
   1  11   5       15.40       14.42      0.64 o
   2  11   5        0.83        2.43      0.64 o
   0   0   6      331.59      309.27      0.96 o
   1   0   6       81.36       80.97      0.34 o
   2   0   6     1834.42     1985.86      2.17 o
   3   0   6      132.40      122.78      0.52 o
   4   0   6        0.36        1.24      0.28 o
   5   0   6       73.06       69.94      0.55 o
   6   0   6       60.09       56.50      0.64 o
   7   0   6        3.36        3.87      0.56 o
   8   0   6        1.06        2.85      0.62 o
   0   1   6      509.46      540.87      0.74 o
   1   1   6      487.64      538.47      0.71 o
   2   1   6      264.81      297.49      0.45 o
   3   1   6       25.35       23.13      0.21 o
   4   1   6       21.27       20.97      0.23 o
   5   1   6       45.45       43.69      0.36 o
   6   1   6       28.29       27.23      0.38 o
   7   1   6       13.01       11.82      0.41 o
   8   1   6        3.98        5.28      0.50 o
   0   2   6       14.73       15.76      0.23 o
   1   2   6       72.08       95.47      0.27 o
   2   2   6      454.00      479.09      0.69 o
   3   2   6       12.71       11.11      0.19 o
   4   2   6       30.72       32.67      0.29 o
   5   2   6      157.06      152.65      0.50 o
   6   2   6       40.86       41.31      0.41 o
   7   2   6        4.57        4.69      0.43 o
   8   2   6        0.68        1.82      0.52 o
   0   3   6       38.65       45.39      0.31 o
   1   3   6      242.59      249.29      0.39 o
   2   3   6       77.03       88.05      0.28 o
   3   3   6      139.33      143.16      0.38 o
   4   3   6       59.84       57.40      0.32 o
   5   3   6        8.45        9.03      0.29 o
   6   3   6        9.43        9.02      0.39 o
   7   3   6        8.64        9.63      0.47 o
   8   3   6        1.50        2.41      0.54 o
   0   4   6      825.06      871.54      1.50 o
   1   4   6       57.25       61.73      0.26 o
   2   4   6      241.94      231.19      0.54 o
   3   4   6       67.74       66.19      0.35 o
   4   4   6      204.51      200.23      0.59 o
   5   4   6       37.72       36.23      0.41 o
   6   4   6        9.05        8.63      0.39 o
   7   4   6        9.73        9.45      0.48 o
   8   4   6        4.65        5.44      0.57 o
   0   5   6       87.65       99.04      0.46 o
   1   5   6      100.61      108.84      0.30 o
   2   5   6       24.12       21.91      0.27 o
   3   5   6      140.49      138.43      0.47 o
   4   5   6      269.82      270.78      0.73 o
   5   5   6        4.42        3.91      0.35 o
   6   5   6        6.51        6.44      0.41 o
   7   5   6        3.03        4.31      0.51 o
   0   6   6       35.06       33.09      0.37 o
   1   6   6       62.89       64.65      0.30 o
   2   6   6       28.58       26.49      0.33 o
   3   6   6      186.01      185.67      0.56 o
   4   6   6      140.81      144.15      0.59 o
   5   6   6        0.15        1.09      0.37 o
   6   6   6       20.16       19.92      0.48 o
   7   6   6        0.20        1.73      0.62 o
   0   7   6      156.42      145.10      0.63 o
   1   7   6       13.53       14.63      0.31 o
   2   7   6       47.18       41.98      0.39 o
   3   7   6       53.79       49.09      0.43 o
   4   7   6       13.17       11.75      0.39 o
   5   7   6        5.15        4.66      0.41 o
   6   7   6        1.75        3.09      0.55 o
   0   8   6       36.23       35.47      0.60 o
   1   8   6        1.18        1.94      0.34 o
   2   8   6       15.96       18.25      0.38 o
   3   8   6       10.98       11.81      0.40 o
   4   8   6        2.19        3.09      0.43 o
   5   8   6       12.32       12.66      0.54 o
   6   8   6        7.67        9.01      0.61 o
   0   9   6       10.66        8.67      0.58 o
   1   9   6       17.87       19.13      0.46 o
   2   9   6       72.24       67.84      0.59 o
   3   9   6       10.14       10.84      0.48 o
   4   9   6        1.25        2.27      0.51 o
   5   9   6        0.67        2.49      0.57 o
   0  10   6        9.14        9.38      0.67 o
   1  10   6        2.19        3.58      0.48 o
   2  10   6       18.50       18.47      0.61 o
   3  10   6        0.74        1.86      0.62 o
   0  11   6        0.78        2.08      1.00 o
   1  11   6        2.40        3.80      0.64 o
   1   0   7       62.74       65.51      0.34 o
   2   0   7      304.79      302.58      0.70 o
   3   0   7        1.13        1.53      0.23 o
   4   0   7       64.23       63.94      0.47 o
   5   0   7       28.60       28.76      0.50 o
   6   0   7       37.66       38.56      0.59 o
   7   0   7        3.03        3.93      0.53 o
   8   0   7       31.92       30.44      0.77 o
   0   1   7      595.99      607.52      1.09 o
   1   1   7       42.34       31.78      0.21 o
   2   1   7      100.95      103.75      0.31 o
   3   1   7      189.43      190.51      0.43 o
   4   1   7        4.38        3.99      0.22 o
   5   1   7      132.66      128.98      0.51 o
   6   1   7       51.83       50.17      0.44 o
   7   1   7        3.38        4.41      0.41 o
   8   1   7        1.34        3.02      0.53 o
   0   2   7      213.73      223.73      0.56 o
   1   2   7      806.35      840.31      1.00 o
   2   2   7      172.94      183.21      0.37 o
   3   2   7       47.74       55.62      0.27 o
   4   2   7       68.37       66.72      0.35 o
   5   2   7       77.29       80.21      0.45 o
   6   2   7        4.29        5.02      0.36 o
   7   2   7        7.13        6.64      0.47 o
   8   2   7        0.48        1.95      0.54 o
   0   3   7       68.18       66.14      0.38 o
   1   3   7      275.44      291.08      0.46 o
   2   3   7       81.37       88.15      0.31 o
   3   3   7       68.97       67.90      0.31 o
   4   3   7       37.75       36.43      0.32 o
   5   3   7       79.14       76.62      0.49 o
   6   3   7       16.62       14.21      0.43 o
   7   3   7        7.89        7.31      0.48 o
   8   3   7        9.89       12.14      0.59 o
   0   4   7        0.61        2.06      0.26 o
   1   4   7       39.35       39.70      0.24 o
   2   4   7      109.75      112.14      0.35 o
   3   4   7       35.41       31.80      0.23 o
   4   4   7      369.69      367.06      0.87 o
   5   4   7       66.04       58.74      0.47 o
   6   4   7       22.06       20.76      0.46 o
   7   4   7       15.56       16.21      0.52 o
   8   4   7        0.64        2.59      0.57 o
   0   5   7        2.50        2.85      0.28 o
   1   5   7       29.78       32.03      0.25 o
   2   5   7      104.04      102.10      0.40 o
   3   5   7       49.97       47.77      0.38 o
   4   5   7       30.91       30.06      0.41 o
   5   5   7        8.77        9.06      0.38 o
   6   5   7        4.51        5.27      0.44 o
   7   5   7        3.77        4.69      0.52 o
   0   6   7       37.55       39.88      0.40 o
   1   6   7       51.52       47.58      0.35 o
   2   6   7        6.11        6.40      0.31 o
   3   6   7      158.11      162.23      0.58 o
   4   6   7       33.08       32.49      0.43 o
   5   6   7        0.58        2.30      0.40 o
   6   6   7        7.08        7.46      0.47 o
   7   6   7        8.64        9.52      0.66 o
   0   7   7       17.44       15.95      0.51 o
   1   7   7       47.83       44.44      0.39 o
   2   7   7       70.89       68.94      0.46 o
   3   7   7      111.61      110.82      0.57 o
   4   7   7       27.59       27.49      0.46 o
   5   7   7        2.03        3.19      0.44 o
   6   7   7        6.38        8.26      0.62 o
   0   8   7        0.02        1.13      0.53 o
   1   8   7       32.00       30.71      0.45 o
   2   8   7       12.75       12.34      0.37 o
   3   8   7       44.64       41.96      0.49 o
   4   8   7       19.65       19.14      0.46 o
   5   8   7       11.85       13.86      0.57 o
   0   9   7       34.94       31.52      0.71 o
   1   9   7       42.30       41.58      0.53 o
   2   9   7       28.90       26.82      0.52 o
   3   9   7        8.74        7.81      0.50 o
   4   9   7       15.81       15.07      0.57 o
   0  10   7        9.45        8.02      0.71 o
   1  10   7       16.01       17.10      0.54 o
   2  10   7        9.97       12.58      0.62 o
   3  10   7        9.42        9.61      0.66 o
   0   0   8        5.21        5.37      0.36 o
   1   0   8      226.18      250.23      0.63 o
   2   0   8      111.76      114.38      0.51 o
   3   0   8       58.74       63.06      0.44 o
   4   0   8        6.10        4.63      0.40 o
   5   0   8      312.70      314.12      1.11 o
   6   0   8      104.15      106.24      0.82 o
   7   0   8        2.76        4.78      0.56 o
   8   0   8        9.73       10.00      0.93 o
   0   1   8       32.93       38.42      0.34 o
   1   1   8       30.91       29.33      0.22 o
   2   1   8       10.13       11.63      0.21 o
   3   1   8       34.02       35.58      0.28 o
   4   1   8        8.04        7.01      0.27 o
   5   1   8       53.48       44.77      0.41 o
   6   1   8       66.73       63.35      0.49 o
   7   1   8        9.81        8.37      0.47 o
   8   1   8        2.45        4.67      0.56 o
   0   2   8        7.82       11.59      0.28 o
   1   2   8       21.77       21.71      0.23 o
   2   2   8       31.33       35.10      0.24 o
   3   2   8       67.67       67.77      0.34 o
   4   2   8      170.63      159.34      0.50 o
   5   2   8       54.41       50.65      0.43 o
   6   2   8       24.37       24.31      0.46 o
   7   2   8       21.33       21.38      0.54 o
   8   2   8        0.95        2.81      0.56 o
   0   3   8       47.65       58.90      0.42 o
   1   3   8       45.63       50.23      0.25 o
   2   3   8       96.37       96.95      0.34 o
   3   3   8      179.45      178.10      0.45 o
   4   3   8      131.90      130.72      0.47 o
   5   3   8       10.12       10.05      0.39 o
   6   3   8        9.76        9.09      0.43 o
   7   3   8       24.82       26.80      0.56 o
   8   3   8        0.49        1.94      0.58 o
   0   4   8       13.38       12.17      0.32 o
   1   4   8      202.10      217.50      0.46 o
   2   4   8       85.63       82.74      0.34 o
   3   4   8      106.80      103.74      0.47 o
   4   4   8        8.79        8.69      0.35 o
   5   4   8       10.16       10.18      0.39 o
   6   4   8        9.06        8.78      0.45 o
   7   4   8        0.64        2.10      0.51 o
   0   5   8       36.04       36.95      0.40 o
   1   5   8       86.74       88.69      0.35 o
   2   5   8      112.37      106.69      0.46 o
   3   5   8       33.12       32.00      0.39 o
   4   5   8        2.69        3.31      0.37 o
   5   5   8       10.25        9.28      0.42 o
   6   5   8        1.94        3.34      0.46 o
   7   5   8       12.71       14.33      0.56 o
   0   6   8      124.39      133.19      0.62 o
   1   6   8       24.58       23.60      0.33 o
   2   6   8       34.30       30.71      0.37 o
   3   6   8       47.15       43.03      0.43 o
   4   6   8       10.07       10.53      0.40 o
   5   6   8        4.69        5.52      0.43 o
   6   6   8        6.19        7.71      0.50 o
   0   7   8      139.26      126.24      0.85 o
   1   7   8       27.47       26.24      0.38 o
   2   7   8       41.68       37.39      0.42 o
   3   7   8        1.95        4.03      0.36 o
   4   7   8       24.60       23.61      0.47 o
   5   7   8        8.39        9.88      0.48 o
   6   7   8        3.27        4.63      0.62 o
   0   8   8        0.02        1.06      0.55 o
   1   8   8       24.91       24.30      0.46 o
   2   8   8        1.25        2.21      0.39 o
   3   8   8       87.67       87.80      0.59 o
   4   8   8        7.97        8.81      0.46 o
   5   8   8       14.79       13.55      0.60 o
   0   9   8        0.00        2.10      0.64 o
   1   9   8       17.57       17.89      0.50 o
   2   9   8        4.06        4.66      0.49 o
   3   9   8        4.10        5.73      0.53 o
   4   9   8       38.97       38.90      0.66 o
   0  10   8        1.60        2.68      0.73 o
   1  10   8        2.42        3.73      0.53 o
   2  10   8       29.64       32.17      0.73 o
   1   0   9      620.48      617.35      1.27 o
   2   0   9       35.42       37.93      0.40 o
   3   0   9       25.13       24.78      0.39 o
   4   0   9        0.09        1.09      0.43 o
   5   0   9       89.48       84.70      0.72 o
   6   0   9       80.38       80.33      0.76 o
   7   0   9        0.08        1.46      0.62 o
   8   0   9        0.08        2.36      0.90 o
   0   1   9      226.01      229.05      0.66 o
   1   1   9      335.50      338.09      0.57 o
   2   1   9       77.82       78.29      0.35 o
   3   1   9       85.88       84.92      0.38 o
   4   1   9       10.34        9.85      0.31 o
   5   1   9       71.89       62.42      0.46 o
   6   1   9       32.79       30.46      0.44 o
   7   1   9        5.46        5.82      0.50 o
   8   1   9        0.48        2.39      0.59 o
   0   2   9       10.19       10.22      0.32 o
   1   2   9       22.30       18.93      0.22 o
   2   2   9       14.61       12.64      0.22 o
   3   2   9       32.95       28.23      0.29 o
   4   2   9       33.11       33.31      0.36 o
   5   2   9       66.59       63.01      0.47 o
   6   2   9       25.04       22.42      0.48 o
   7   2   9       17.95       18.96      0.54 o
   8   2   9       16.39       17.42      0.63 o
   0   3   9       89.20       95.63      0.50 o
   1   3   9       89.92       86.61      0.35 o
   2   3   9       11.72       14.51      0.25 o
   3   3   9       83.22       77.77      0.39 o
   4   3   9       23.74       21.02      0.37 o
   5   3   9        0.81        1.73      0.39 o
   6   3   9       26.45       27.85      0.50 o
   7   3   9        1.55        4.21      0.51 o
   0   4   9      456.60      460.86      1.11 o
   1   4   9       89.90       97.45      0.38 o
   2   4   9      295.59      291.68      0.59 o
   3   4   9      190.40      183.95      0.60 o
   4   4   9       32.61       32.94      0.43 o
   5   4   9       62.68       61.12      0.54 o
   6   4   9        8.81       10.02      0.47 o
   7   4   9        9.52        9.52      0.56 o
   0   5   9       96.05       93.51      0.55 o
   1   5   9        9.19        7.60      0.27 o
   2   5   9        3.91        4.71      0.31 o
   3   5   9      130.69      131.22      0.58 o
   4   5   9       17.46       16.93      0.42 o
   5   5   9        5.74        6.16      0.43 o
   6   5   9        0.27        1.77      0.48 o
   7   5   9       20.59       20.51      0.62 o
   0   6   9       14.41       15.05      0.40 o
   1   6   9       27.06       25.71      0.35 o
   2   6   9       64.34       60.90      0.46 o
   3   6   9      108.69       99.89      0.57 o
   4   6   9       37.71       35.18      0.49 o
   5   6   9        2.21        3.28      0.45 o
   6   6   9        8.46        9.50      0.53 o
   0   7   9       25.96       24.99      0.62 o
   1   7   9       44.79       39.64      0.44 o
   2   7   9        0.48        1.24      0.36 o
   3   7   9       16.57       17.05      0.43 o
   4   7   9       18.33       20.51      0.49 o
   5   7   9        1.93        2.95      0.50 o
   0   8   9       29.84       25.49      0.68 o
   1   8   9        1.94        3.23      0.44 o
   2   8   9        4.57        4.97      0.45 o
   3   8   9        0.44        2.23      0.45 o
   4   8   9        3.61        4.30      0.48 o
   5   8   9        3.88        5.09      0.60 o
   0   9   9       39.13       33.43      0.79 o
   1   9   9       28.51       30.04      0.56 o
   2   9   9       25.83       26.52      0.58 o
   3   9   9       33.21       33.35      0.65 o
   0  10   9        0.07        1.77      0.77 o
   1  10   9       13.67       14.03      0.58 o
   0   0  10      526.94      497.37      1.59 o
   1   0  10       33.73       35.98      0.40 o
   2   0  10        0.43        1.06      0.35 o
   3   0  10       31.60       32.08      0.44 o
   4   0  10        6.34        4.61      0.45 o
   5   0  10       16.83       16.80      0.58 o
   6   0  10       18.57       17.05      0.62 o
   7   0  10        9.55       11.66      0.71 o
   0   1  10      929.94      918.53      1.73 o
   1   1  10       86.98       84.14      0.36 o
   2   1  10       49.47       50.27      0.33 o
   3   1  10       33.74       29.64      0.32 o
   4   1  10      115.82       99.13      0.50 o
   5   1  10       35.82       30.08      0.43 o
   6   1  10       11.34       11.03      0.44 o
   7   1  10        0.47        1.35      0.52 o
   0   2  10       16.27       15.12      0.37 o
   1   2  10      176.76      172.15      0.46 o
   2   2  10      163.00      156.50      0.46 o
   3   2  10        8.66        9.41      0.29 o
   4   2  10       87.46       78.56      0.45 o
   5   2  10        3.62        3.60      0.40 o
   6   2  10        7.97        8.33      0.46 o
   7   2  10        9.59        9.29      0.54 o
   0   3  10       68.90       64.39      0.49 o
   1   3  10       26.01       25.17      0.29 o
   2   3  10      226.00      224.62      0.55 o
   3   3  10       20.52       20.14      0.32 o
   4   3  10        9.48       10.17      0.37 o
   5   3  10        0.03        1.32      0.41 o
   6   3  10       33.53       32.56      0.55 o
   7   3  10       28.92       28.25      0.60 o
   0   4  10        0.32        1.10      0.35 o
   1   4  10      170.34      172.36      0.50 o
   2   4  10      412.17      385.15      0.82 o
   3   4  10       21.93       20.43      0.38 o
   4   4  10       10.11        9.06      0.40 o
   5   4  10        4.12        4.52      0.44 o
   6   4  10        5.80        6.52      0.50 o
   7   4  10       16.70       18.37      0.61 o
   0   5  10        5.83        4.88      0.38 o
   1   5  10        0.61        1.29      0.29 o
   2   5  10       50.66       48.97      0.43 o
   3   5  10        8.25        8.26      0.39 o
   4   5  10       33.27       31.05      0.48 o
   5   5  10       11.29       12.90      0.48 o
   6   5  10       18.14       19.66      0.56 o
   0   6  10       64.98       59.19      0.69 o
   1   6  10       13.82       13.24      0.35 o
   2   6  10       36.45       37.12      0.44 o
   3   6  10       38.38       36.25      0.48 o
   4   6  10       33.96       32.19      0.50 o
   5   6  10       11.61       13.19      0.53 o
   6   6  10        8.35        9.75      0.57 o
   0   7  10       31.41       27.36      0.68 o
   1   7  10       60.89       57.35      0.55 o
   2   7  10        8.29        8.30      0.40 o
   3   7  10       19.66       19.30      0.46 o
   4   7  10       11.83       12.44      0.49 o
   5   7  10        1.57        2.40      0.53 o
   0   8  10        0.33        1.53      0.63 o
   1   8  10        0.35        1.29      0.46 o
   2   8  10        1.55        2.58      0.49 o
   3   8  10        5.96        6.94      0.50 o
   4   8  10       27.35       26.36      0.59 o
   0   9  10        8.65        7.38      0.73 o
   1   9  10        1.59        2.59      0.53 o
   2   9  10       16.70       17.70      0.61 o
   3   9  10        8.19        9.51      0.61 o
   1   0  11       65.10       57.83      0.50 o
   2   0  11      172.40      173.61      0.73 o
   3   0  11       10.15       10.25      0.44 o
   4   0  11        3.35        2.88      0.47 o
   5   0  11       26.63       22.34      0.60 o
   6   0  11        0.86        2.01      0.60 o
   7   0  11        8.85        9.21      0.93 o
   0   1  11      207.27      205.06      0.70 o
   1   1  11      192.04      187.34      0.49 o
   2   1  11       33.29       30.09      0.32 o
   3   1  11        8.69        7.41      0.30 o
   4   1  11       56.68       43.83      0.42 o
   5   1  11        2.05        2.67      0.39 o
   6   1  11        7.03        7.22      0.47 o
   7   1  11        1.05        1.60      0.56 o
   0   2  11        2.40        2.84      0.38 o
   1   2  11      487.69      483.43      0.82 o
   2   2  11       36.55       33.05      0.34 o
   3   2  11       49.48       38.02      0.37 o
   4   2  11       40.70       34.61      0.40 o
   5   2  11       13.26       11.26      0.45 o
   6   2  11       12.35       12.28      0.50 o
   7   2  11        3.48        4.94      0.55 o
   0   3  11        0.35        0.68      0.38 o
   1   3  11      194.56      191.27      0.54 o
   2   3  11        5.19        6.66      0.29 o
   3   3  11       47.86       38.74      0.37 o
   4   3  11        6.80        6.96      0.38 o
   5   3  11        7.03        7.43      0.45 o
   6   3  11        1.54        2.40      0.49 o
   7   3  11       10.73       12.80      0.59 o
   0   4  11      106.62      103.01      0.61 o
   1   4  11       15.10       15.55      0.30 o
   2   4  11      149.12      150.64      0.59 o
   3   4  11       19.62       17.63      0.40 o
   4   4  11       26.73       25.93      0.46 o
   5   4  11        1.95        2.68      0.46 o
   6   4  11       11.44       13.47      0.56 o
   0   5  11        6.36        6.27      0.42 o
   1   5  11       12.82       10.67      0.35 o
   2   5  11        8.43        7.44      0.38 o
   3   5  11       16.36       15.05      0.43 o
   4   5  11       13.95       12.74      0.45 o
   5   5  11        3.07        4.67      0.49 o
   6   5  11       25.59       26.33      0.62 o
   0   6  11        7.75        7.59      0.56 o
   1   6  11       43.10       38.12      0.44 o
   2   6  11        7.30        6.93      0.41 o
   3   6  11       23.77       24.51      0.48 o
   4   6  11        0.99        2.00      0.45 o
   5   6  11        4.61        5.68      0.54 o
   0   7  11       10.43        9.15      0.62 o
   1   7  11        8.35        6.44      0.46 o
   2   7  11       10.71        9.57      0.46 o
   3   7  11        9.30        8.86      0.46 o
   4   7  11        3.14        5.16      0.50 o
   5   7  11        0.63        2.04      0.56 o
   0   8  11        0.12        1.55      0.67 o
   1   8  11        6.58        5.92      0.50 o
   2   8  11        3.42        4.46      0.53 o
   3   8  11        0.84        1.95      0.59 o
   0   9  11        0.00        1.32      0.76 o
   1   9  11        2.93        4.58      0.57 o
   2   9  11        0.61        2.31      0.61 o
   0   0  12      642.04      638.85      2.35 o
   1   0  12      167.16      160.99      0.72 o
   2   0  12       43.05       40.46      0.52 o
   3   0  12       23.47       21.84      0.52 o
   4   0  12       62.50       56.50      0.67 o
   5   0  12        7.78        5.98      0.58 o
   6   0  12        9.94        9.89      0.64 o
   7   0  12        4.25        5.12      0.94 o
   0   1  12       22.56       22.55      0.44 o
   1   1  12      222.53      214.83      0.57 o
   2   1  12        5.38        4.88      0.29 o
   3   1  12       26.37       22.21      0.36 o
   4   1  12       12.77       10.71      0.38 o
   5   1  12        6.28        7.34      0.41 o
   6   1  12        0.39        1.32      0.49 o
   7   1  12        5.01        5.61      0.59 o
   0   2  12      220.30      218.77      0.84 o
   1   2  12       16.76       16.08      0.31 o
   2   2  12       49.09       46.44      0.37 o
   3   2  12       48.89       44.84      0.41 o
   4   2  12       18.40       16.52      0.41 o
   5   2  12        3.18        3.91      0.45 o
   6   2  12        6.05        5.60      0.50 o
   0   3  12       19.26       19.49      0.46 o
   1   3  12       10.65       11.83      0.31 o
   2   3  12       63.40       56.62      0.41 o
   3   3  12        5.57        5.59      0.38 o
   4   3  12       42.15       40.28      0.50 o
   5   3  12       10.41        9.47      0.49 o
   6   3  12       11.22       11.48      0.55 o
   0   4  12        2.04        3.38      0.43 o
   1   4  12      176.50      169.91      0.57 o
   2   4  12       12.44       13.07      0.39 o
   3   4  12       12.77       12.26      0.41 o
   4   4  12        3.58        4.04      0.43 o
   5   4  12        5.62        6.73      0.50 o
   6   4  12        4.38        5.17      0.55 o
   0   5  12        4.42        5.22      0.43 o
   1   5  12       19.59       17.40      0.40 o
   2   5  12       77.62       72.44      0.55 o
   3   5  12        1.36        2.86      0.42 o
   4   5  12       11.27       12.30      0.50 o
   5   5  12       20.60       23.16      0.58 o
   0   6  12        3.88        4.96      0.60 o
   1   6  12       18.68       16.54      0.45 o
   2   6  12        3.90        4.13      0.43 o
   3   6  12        1.82        2.70      0.45 o
   4   6  12        4.03        4.80      0.50 o
   5   6  12       21.89       23.88      0.62 o
   0   7  12        7.29        6.60      0.66 o
   1   7  12       22.76       24.75      0.55 o
   2   7  12        9.62       10.07      0.53 o
   3   7  12        6.40        7.50      0.49 o
   4   7  12        4.20        5.37      0.53 o
   0   8  12        1.19        2.10      0.73 o
   1   8  12        0.98        2.21      0.55 o
   2   8  12        0.28        1.75      0.56 o
   3   8  12        1.09        2.35      0.61 o
   1   0  13       23.10       22.39      0.50 o
   2   0  13        9.57        8.87      0.48 o
   3   0  13       11.44        9.00      0.51 o
   4   0  13        6.82        7.34      0.54 o
   5   0  13        4.05        4.34      0.60 o
   6   0  13        1.76        3.45      0.82 o
   0   1  13       12.66       12.65      0.45 o
   1   1  13       96.69       93.21      0.45 o
   2   1  13       14.59       11.94      0.34 o
   3   1  13       45.04       38.21      0.42 o
   4   1  13        8.88        8.87      0.39 o
   5   1  13        5.61        5.07      0.45 o
   6   1  13        6.60        7.92      0.54 o
   0   2  13      311.24      306.29      1.13 o
   1   2  13       23.31       22.94      0.35 o
   2   2  13        9.15        7.85      0.33 o
   3   2  13        2.69        2.45      0.34 o
   4   2  13        9.56        9.09      0.43 o
   5   2  13        6.06        6.71      0.48 o
   6   2  13       14.19       14.21      0.60 o
   0   3  13       15.70       15.62      0.49 o
   1   3  13        8.18        9.14      0.33 o
   2   3  13       37.79       33.66      0.39 o
   3   3  13        1.04        1.61      0.39 o
   4   3  13       12.38       12.71      0.47 o
   5   3  13       15.57       15.10      0.54 o
   6   3  13        6.32        7.78      0.59 o
   0   4  13       73.41       70.19      0.66 o
   1   4  13       88.23       87.13      0.51 o
   2   4  13       55.31       51.41      0.50 o
   3   4  13       21.41       20.64      0.46 o
   4   4  13        5.75        5.62      0.50 o
   5   4  13        1.01        2.89      0.54 o
   0   5  13        5.90        5.28      0.63 o
   1   5  13       63.08       66.12      0.53 o
   2   5  13        8.98       10.00      0.43 o
   3   5  13        4.02        4.46      0.45 o
   4   5  13        5.11        5.59      0.51 o
   5   5  13        5.38        6.53      0.55 o
   0   6  13        1.53        2.28      0.69 o
   1   6  13       14.12       12.64      0.50 o
   2   6  13       14.15       15.84      0.47 o
   3   6  13        1.71        3.10      0.49 o
   4   6  13       10.48       10.64      0.55 o
   0   7  13        1.81        2.79      0.75 o
   1   7  13        1.20        2.28      0.55 o
   2   7  13       21.51       20.75      0.60 o
   3   7  13        3.08        4.21      0.58 o
   0   8  13        0.65        2.27      0.88 o
   1   8  13        5.87        6.79      0.60 o
   0   0  14       64.42       67.31      0.91 o
   1   0  14        5.29        4.97      0.46 o
   2   0  14        0.23        1.43      0.49 o
   3   0  14        3.65        4.39      0.52 o
   4   0  14       10.94       10.79      0.58 o
   5   0  14        1.34        2.07      0.62 o
   6   0  14       12.69       12.13      0.89 o
   0   1  14       60.09       55.09      0.61 o
   1   1  14       23.43       22.59      0.38 o
   2   1  14        8.24        7.24      0.35 o
   3   1  14       29.01       25.61      0.42 o
   4   1  14       14.94       12.93      0.43 o
   5   1  14        5.00        5.88      0.50 o
   0   2  14      107.43      109.85      0.77 o
   1   2  14       43.38       40.76      0.42 o
   2   2  14        1.57        2.15      0.35 o
   3   2  14        9.95        9.21      0.39 o
   4   2  14        7.39        8.16      0.47 o
   5   2  14        0.04        1.55      0.53 o
   0   3  14        1.05        1.41      0.49 o
   1   3  14       39.07       39.06      0.43 o
   2   3  14       16.36       14.96      0.42 o
   3   3  14        4.39        5.12      0.43 o
   4   3  14       15.55       15.33      0.50 o
   5   3  14        2.80        4.61      0.54 o
   0   4  14       66.47       65.81      0.70 o
   1   4  14      115.85      117.31      0.64 o
   2   4  14        5.84        5.99      0.42 o
   3   4  14        5.95        6.63      0.46 o
   4   4  14       20.38       20.56      0.56 o
   5   4  14        9.98       11.22      0.60 o
   0   5  14        1.19        3.05      0.67 o
   1   5  14        1.95        3.31      0.43 o
   2   5  14       22.63       25.59      0.51 o
   3   5  14       10.89       10.82      0.51 o
   4   5  14       32.59       33.76      0.63 o
   0   6  14        3.09        3.52      0.74 o
   1   6  14        8.29        9.38      0.55 o
   2   6  14       25.25       24.35      0.60 o
   3   6  14       17.01       16.02      0.55 o
   0   7  14        6.07        7.56      0.89 o
   1   7  14        3.77        4.13      0.59 o
   2   7  14       33.22       34.89      0.68 o
   1   0  15        3.42        4.30      0.51 o
   2   0  15        5.98        7.31      0.54 o
   3   0  15        1.43        1.74      0.57 o
   4   0  15        9.59       11.65      0.66 o
   5   0  15        9.13        9.56      0.83 o
   0   1  15        3.72        3.68      0.51 o
   1   1  15        5.28        6.02      0.37 o
   2   1  15       11.25       10.43      0.40 o
   3   1  15        9.56       10.20      0.42 o
   4   1  15        6.17        5.34      0.48 o
   5   1  15        7.24        9.42      0.55 o
   0   2  15       21.56       21.94      0.59 o
   1   2  15       21.50       22.92      0.41 o
   2   2  15       11.19       11.37      0.40 o
   3   2  15        1.75        3.16      0.45 o
   4   2  15       35.01       33.81      0.59 o
   5   2  15        9.46       10.53      0.58 o
   0   3  15        1.93        2.18      0.53 o
   1   3  15       11.32       10.01      0.40 o
   2   3  15        5.02        6.32      0.45 o
   3   3  15       27.45       25.84      0.53 o
   4   3  15       19.40       19.77      0.58 o
   0   4  15        7.02        7.71      0.60 o
   1   4  15       33.41       33.91      0.52 o
   2   4  15       21.02       20.65      0.52 o
   3   4  15        6.03        5.81      0.50 o
   4   4  15        1.49        3.38      0.58 o
   0   5  15       25.05       27.39      0.84 o
   1   5  15       10.56       10.56      0.57 o
   2   5  15        3.53        4.29      0.50 o
   3   5  15       11.81       12.25      0.56 o
   0   6  15       15.43       15.47      0.88 o
   1   6  15       20.62       21.82      0.64 o
   2   6  15       38.91       39.58      0.69 o
   0   0  16        6.70        7.16      0.79 o
   1   0  16        0.44        1.69      0.57 o
   2   0  16       14.14       14.45      0.65 o
   3   0  16        6.07        8.11      0.64 o
   4   0  16       11.36       10.54      0.73 o
   0   1  16        5.76        6.42      0.56 o
   1   1  16       20.14       19.47      0.44 o
   2   1  16        7.23        8.98      0.44 o
   3   1  16        3.68        5.12      0.45 o
   4   1  16        1.24        2.04      0.54 o
   0   2  16        3.26        5.10      0.59 o
   1   2  16       13.13       13.09      0.44 o
   2   2  16        7.69        9.09      0.45 o
   3   2  16       19.26       20.57      0.56 o
   4   2  16        5.04        6.91      0.56 o
   0   3  16       40.64       40.68      0.73 o
   1   3  16        6.77        7.18      0.47 o
   2   3  16        9.48       11.46      0.52 o
   3   3  16        9.24       10.16      0.54 o
   0   4  16        0.02        1.75      0.79 o
   1   4  16       10.53       11.54      0.50 o
   2   4  16        1.51        2.48      0.50 o
   3   4  16        2.29        3.71      0.56 o
   0   5  16        6.63        8.35      0.81 o
   1   5  16        1.47        2.58      0.61 o
   2   5  16        7.69        8.70      0.58 o
   1   0  17       11.08       13.44      0.65 o
   2   0  17        3.54        3.99      0.70 o
   3   0  17       24.17       30.57      0.78 o
   0   1  17        0.14        1.61      0.65 o
   1   1  17        1.24        2.32      0.46 o
   2   1  17        4.07        5.69      0.48 o
   3   1  17        6.46        7.95      0.58 o
   0   2  17       12.48       13.73      0.66 o
   1   2  17        7.61        9.47      0.47 o
   2   2  17        7.84        7.82      0.52 o
   0   3  17        4.21        5.36      0.68 o
   1   3  17        3.58        5.07      0.52 o
   2   3  17       18.10       18.71      0.59 o
   0   4  17        4.96        7.84      0.88 o
   1   4  17       12.88       14.54      0.63 o
   0   0  18        3.83        4.62      1.03 o
   1   0  18        1.15        2.85      0.71 o
   0   1  18        9.72        9.63      0.73 o
   1   1  18       13.14       12.51      0.52 o
 
